# Supplementary material for: Elaeagnus latifolia Fruit Extract Ameliorates High-Fat Diet-Induced Obesity in Mice and Alleviates Macrophage-Induced Inflammation in Adipocytes In Vitro
Source: Antioxidants (Basel). 2024 Dec 5;13(12):1485. doi: 10.3390/antiox13121485 (PMC11673262; doi:10.3390/antiox13121485)
Supplement: Supplementary file 1 [file antioxidants-13-01485-s001.zip]

Archive with 1 entries (1 files):
- antioxidants-3308656-supplementary.pdf
